# Supplementary material for: The common stress responsive transcription factor ATF3 binds genomic sites enriched with p300 and H3K27ac for transcriptional regulation
Source: BMC Genomics. 2016 May 4;17:335. doi: 10.1186/s12864-016-2664-8 (PMC4857411; doi:10.1186/s12864-016-2664-8)
Supplement: Additional file 2: Table S1. — A list of unique genes containing overlapped ATF3 and p53 peaks where both ATF3 and p53 motifs are present. (XLSX 32 kb) [file 12864_2016_2664_MOESM2_ESM.xlsx]

## Sheet: Sheet1
GENE_NAME	PEAK_ID	CHR	PSTART	PEND	PEAK_SCORE	ANNOTATION	DISTANCE_TO_TSS	GENE_DESCRIPTION	GENE_TYPE	MOTIF_NAME	STRAND	SEQUENCE	DISTANCE TO PEAK CENTER
ABCB9	Merged-chr12-123431524-2	chr12	123431413	123431635	57.15	intron (NM_019625, intron 5 of 11)	19532	ATP-binding cassette, sub-family B (MDR/TAP), member 9	protein-coding	ATF3	-	CCTGAGTCAT	38
ABCB9	Merged-chr12-123431524-2	chr12	123431413	123431635	57.15	intron (NM_019625, intron 5 of 11)	19532	ATP-binding cassette, sub-family B (MDR/TAP), member 9	protein-coding	ATF3	+	CTGAGTCATG	30
ABCB9	Merged-chr12-123431524-2	chr12	123431413	123431635	57.15	intron (NM_019625, intron 5 of 11)	19532	ATP-binding cassette, sub-family B (MDR/TAP), member 9	protein-coding	p53	+	GGAGCATGCACTGGCATGTC	-36
ABCB9	Merged-chr12-123431524-2	chr12	123431413	123431635	57.15	intron (NM_019625, intron 5 of 11)	19532	ATP-binding cassette, sub-family B (MDR/TAP), member 9	protein-coding	p53	-	AGCATGCACTGGCATGTCCC	-15
ACTBL2	Merged-chr5-56790680-2	chr5	56790588	56790773	18.65	Intergenic	-12044	actin, beta-like 2	protein-coding	ATF3	-	GGCTGACTCACT	-58
ACTBL2	Merged-chr5-56790680-2	chr5	56790588	56790773	18.65	Intergenic	-12044	actin, beta-like 2	protein-coding	ATF3	+	GCTGACTCACTT	-68
ACTBL2	Merged-chr5-56790680-2	chr5	56790588	56790773	18.65	Intergenic	-12044	actin, beta-like 2	protein-coding	p53	+	AGGGCTAGTCGAGGCATGCA	18
ACTBL2	Merged-chr5-56790680-2	chr5	56790588	56790773	18.65	Intergenic	-12044	actin, beta-like 2	protein-coding	p53	-	GGCTAGTCGAGGCATGCAAA	39
ANKUB1	Merged-chr3-149501691-2	chr3	149501556	149501827	12.15	intron (NM_001144960, intron 2 of 5)	8919	ankyrin repeat and ubiquitin domain containing 1	protein-coding	ATF3	-	TATGACTCAT	-11
ANKUB1	Merged-chr3-149501691-2	chr3	149501556	149501827	12.15	intron (NM_001144960, intron 2 of 5)	8919	ankyrin repeat and ubiquitin domain containing 1	protein-coding	ATF3	+	ATGACTCATC	-19
ANKUB1	Merged-chr3-149501691-2	chr3	149501556	149501827	12.15	intron (NM_001144960, intron 2 of 5)	8919	ankyrin repeat and ubiquitin domain containing 1	protein-coding	p53	+	GAAACATGTTTATACATGTT	43
ANKUB1	Merged-chr3-149501691-2	chr3	149501556	149501827	12.15	intron (NM_001144960, intron 2 of 5)	8919	ankyrin repeat and ubiquitin domain containing 1	protein-coding	p53	-	AACATGTTTATACATGTTTT	64
ATF3	Merged-chr1-212769867-2	chr1	212769759	212769976	81.35	intron (NM_001030287, intron 1 of 3)	-12103	activating transcription factor 3	protein-coding	ATF3	-	AGTGACTCAG	-5
ATF3	Merged-chr1-212769867-2	chr1	212769759	212769976	81.35	intron (NM_001030287, intron 1 of 3)	-12103	activating transcription factor 3	protein-coding	ATF3	+	GTGACTCAGG	-13
ATF3	Merged-chr1-212769867-2	chr1	212769759	212769976	81.35	intron (NM_001030287, intron 1 of 3)	-12103	activating transcription factor 3	protein-coding	p53	+	TCTACATGTCAGGACATGTA	37
ATF3	Merged-chr1-212769867-2	chr1	212769759	212769976	81.35	intron (NM_001030287, intron 1 of 3)	-12103	activating transcription factor 3	protein-coding	p53	-	TACATGTCAGGACATGTAAC	58
BIRC3	Merged-chr11-102127148-2	chr11	102127048	102127248	18.85	Intergenic	-61033	baculoviral IAP repeat containing 3	protein-coding	ATF3	+	GTGACTCAGC	-18
BIRC3	Merged-chr11-102127148-2	chr11	102127048	102127248	18.85	Intergenic	-61033	baculoviral IAP repeat containing 3	protein-coding	ATF3	-	TGTGACTCAG	-10
BIRC3	Merged-chr11-102127148-2	chr11	102127048	102127248	18.85	Intergenic	-61033	baculoviral IAP repeat containing 3	protein-coding	p53	+	TTCATGTCTGGTCTTGTACA	26
BIRC3	Merged-chr11-102127148-2	chr11	102127048	102127248	18.85	Intergenic	-61033	baculoviral IAP repeat containing 3	protein-coding	p53	-	TGGACATGCCCAATCATATA	95
BIRC3	Merged-chr11-102127148-2	chr11	102127048	102127248	18.85	Intergenic	-61033	baculoviral IAP repeat containing 3	protein-coding	p53	-	TGTTCATGTCTGGTCTTGTA	43
C2CD3	Merged-chr11-73846441-2	chr11	73846321	73846562	26.35	intron (NM_015531, intron 5 of 30)	35623	C2 calcium-dependent domain containing 3	protein-coding	ATF3	+	CATGACTCACTG	-62
C2CD3	Merged-chr11-73846441-2	chr11	73846321	73846562	26.35	intron (NM_015531, intron 5 of 30)	35623	C2 calcium-dependent domain containing 3	protein-coding	ATF3	-	TCATGACTCACT	-52
C2CD3	Merged-chr11-73846441-2	chr11	73846321	73846562	26.35	intron (NM_015531, intron 5 of 30)	35623	C2 calcium-dependent domain containing 3	protein-coding	p53	+	CAGGCATGAGCCAGCTTGCC	12
C2CD3	Merged-chr11-73846441-2	chr11	73846321	73846562	26.35	intron (NM_015531, intron 5 of 30)	35623	C2 calcium-dependent domain containing 3	protein-coding	p53	+	CCAGCTTGCCCGGACTTGCA	22
C2CD3	Merged-chr11-73846441-2	chr11	73846321	73846562	26.35	intron (NM_015531, intron 5 of 30)	35623	C2 calcium-dependent domain containing 3	protein-coding	p53	-	AGCTTGCCCGGACTTGCAGA	43
C2CD3	Merged-chr11-73846441-2	chr11	73846321	73846562	26.35	intron (NM_015531, intron 5 of 30)	35623	C2 calcium-dependent domain containing 3	protein-coding	p53	-	TACAGGCATGAGCCAGCTTG	29
C2orf27A	Merged-chr2-132426649-2	chr2	132426540	132426758	19.95	Intergenic	-53415	chromosome 2 open reading frame 27A	protein-coding	ATF3	-	TATGACTCAA	-38
C2orf27A	Merged-chr2-132426649-2	chr2	132426540	132426758	19.95	Intergenic	-53415	chromosome 2 open reading frame 27A	protein-coding	ATF3	+	ATGACTCAAA	-46
C2orf27A	Merged-chr2-132426649-2	chr2	132426540	132426758	19.95	Intergenic	-53415	chromosome 2 open reading frame 27A	protein-coding	p53	+	TAGGCTTGCTCAGGCATGTC	22
C2orf27A	Merged-chr2-132426649-2	chr2	132426540	132426758	19.95	Intergenic	-53415	chromosome 2 open reading frame 27A	protein-coding	p53	-	GGCTTGCTCAGGCATGTCTT	43
C3orf79	Merged-chr3-153332561-2	chr3	153332455	153332667	44.85	Intergenic	130277	chromosome 3 open reading frame 79	protein-coding	ATF3	-	GGTGAATCAC	71
C3orf79	Merged-chr3-153332561-2	chr3	153332455	153332667	44.85	Intergenic	130277	chromosome 3 open reading frame 79	protein-coding	p53	+	AAGGCATGTCAGGGCATGTC	24
C3orf79	Merged-chr3-153332561-2	chr3	153332455	153332667	44.85	Intergenic	130277	chromosome 3 open reading frame 79	protein-coding	p53	-	GGCATGTCAGGGCATGTCAG	45
C7orf10	Merged-chr7-40757042-2	chr7	40756911	40757174	50.95	intron (NM_024728, intron 13 of 14)	582467	chromosome 7 open reading frame 10	protein-coding	ATF3	-	TCTGACTCAC	-74
C7orf10	Merged-chr7-40757042-2	chr7	40756911	40757174	50.95	intron (NM_024728, intron 13 of 14)	582467	chromosome 7 open reading frame 10	protein-coding	ATF3	+	CTGACTCACA	-82
C7orf10	Merged-chr7-40757042-2	chr7	40756911	40757174	50.95	intron (NM_024728, intron 13 of 14)	582467	chromosome 7 open reading frame 10	protein-coding	p53	+	TGGGCATGCCCAGACAAGCC	47
C7orf10	Merged-chr7-40757042-2	chr7	40756911	40757174	50.95	intron (NM_024728, intron 13 of 14)	582467	chromosome 7 open reading frame 10	protein-coding	p53	-	GGCATGCCCAGACAAGCCCT	68
C9orf69	Merged-chr9-139001688-2	chr9	139001612	139001765	36	Intergenic	8589	chromosome 9 open reading frame 69	protein-coding	ATF3	-	GCTGAATCAG	49
C9orf69	Merged-chr9-139001688-2	chr9	139001612	139001765	36	Intergenic	8589	chromosome 9 open reading frame 69	protein-coding	ATF3	+	GTGACACAGC	-31
C9orf69	Merged-chr9-139001688-2	chr9	139001612	139001765	36	Intergenic	8589	chromosome 9 open reading frame 69	protein-coding	ATF3	+	CTGAATCAGC	41
C9orf69	Merged-chr9-139001688-2	chr9	139001612	139001765	36	Intergenic	8589	chromosome 9 open reading frame 69	protein-coding	p53	+	CCGGCATGCCCGGGCACGCT	-19
C9orf69	Merged-chr9-139001688-2	chr9	139001612	139001765	36	Intergenic	8589	chromosome 9 open reading frame 69	protein-coding	p53	-	CCGGCATGCCCGGGCACGCT	0
CD109	Merged-chr6-74414040-2	chr6	74413954	74414126	18.9	intron (NM_133493, intron 2 of 32)	8526	CD109 molecule	protein-coding	ATF3	-	GATGATTCAT	36
CD109	Merged-chr6-74414040-2	chr6	74413954	74414126	18.9	intron (NM_133493, intron 2 of 32)	8526	CD109 molecule	protein-coding	ATF3	+	ATGATTCATG	28
CD109	Merged-chr6-74414040-2	chr6	74413954	74414126	18.9	intron (NM_133493, intron 2 of 32)	8526	CD109 molecule	protein-coding	p53	+	GTAGCATGCCCCTGCAAGCC	4
CD109	Merged-chr6-74414040-2	chr6	74413954	74414126	18.9	intron (NM_133493, intron 2 of 32)	8526	CD109 molecule	protein-coding	p53	-	AGCATGCCCCTGCAAGCCTG	25
CD46	Merged-chr1-207880884-2	chr1	207880777	207880991	27.15	intron (NM_175710, intron 9 of 11)	-44499	CD46 molecule, complement regulatory protein	protein-coding	ATF3	+	ATGAGTCAGG	-12
CD46	Merged-chr1-207880884-2	chr1	207880777	207880991	27.15	intron (NM_175710, intron 9 of 11)	-44499	CD46 molecule, complement regulatory protein	protein-coding	ATF3	-	GGATGAGTCAGG	-3
CD46	Merged-chr1-207880884-2	chr1	207880777	207880991	27.15	intron (NM_175710, intron 9 of 11)	-44499	CD46 molecule, complement regulatory protein	protein-coding	p53	+	GGCATGTTGGTGCATGCCTG	-53
CD46	Merged-chr1-207880884-2	chr1	207880777	207880991	27.15	intron (NM_175710, intron 9 of 11)	-44499	CD46 molecule, complement regulatory protein	protein-coding	p53	-	TGGGCATGTTGGTGCATGCC	-36
CHCHD7	Merged-chr8-57167475-2	chr8	57167393	57167558	10.8	Intergenic	43160	coiled-coil-helix-coiled-coil-helix domain containing 7	protein-coding	ATF3	+	ATTAGTCATC	22
CHCHD7	Merged-chr8-57167475-2	chr8	57167393	57167558	10.8	Intergenic	43160	coiled-coil-helix-coiled-coil-helix domain containing 7	protein-coding	ATF3	-	CATTAGTCAT	30
CHCHD7	Merged-chr8-57167475-2	chr8	57167393	57167558	10.8	Intergenic	43160	coiled-coil-helix-coiled-coil-helix domain containing 7	protein-coding	p53	+	TAGGCATGTGAAAACATGTT	-5
CHCHD7	Merged-chr8-57167475-2	chr8	57167393	57167558	10.8	Intergenic	43160	coiled-coil-helix-coiled-coil-helix domain containing 7	protein-coding	p53	-	GGCATGTGAAAACATGTTCA	16
CHD9	Merged-chr16-53086597-2	chr16	53086472	53086722	19.35	Intergenic	-2348	chromodomain helicase DNA binding protein 9	protein-coding	ATF3	-	CATGACTCAG	27
CHD9	Merged-chr16-53086597-2	chr16	53086472	53086722	19.35	Intergenic	-2348	chromodomain helicase DNA binding protein 9	protein-coding	ATF3	+	ATGACTCAGA	19
CHD9	Merged-chr16-53086597-2	chr16	53086472	53086722	19.35	Intergenic	-2348	chromodomain helicase DNA binding protein 9	protein-coding	p53	-	TTGCCCAGGCATGC	-41
CYP26B1	Merged-chr2-72108183-2	chr2	72108094	72108273	27.1	Intergenic	266780	cytochrome P450, family 26, subfamily B, polypeptide 1	protein-coding	ATF3	-	GGTGAATCAG	-85
CYP26B1	Merged-chr2-72108183-2	chr2	72108094	72108273	27.1	Intergenic	266780	cytochrome P450, family 26, subfamily B, polypeptide 1	protein-coding	ATF3	-	CTGTGAGTCATA	-28
CYP26B1	Merged-chr2-72108183-2	chr2	72108094	72108273	27.1	Intergenic	266780	cytochrome P450, family 26, subfamily B, polypeptide 1	protein-coding	ATF3	+	GTGAATCAGA	-93
CYP26B1	Merged-chr2-72108183-2	chr2	72108094	72108273	27.1	Intergenic	266780	cytochrome P450, family 26, subfamily B, polypeptide 1	protein-coding	ATF3	+	GTGAGTCATA	-37
CYP26B1	Merged-chr2-72108183-2	chr2	72108094	72108273	27.1	Intergenic	266780	cytochrome P450, family 26, subfamily B, polypeptide 1	protein-coding	p53	+	AGGACTTGTTGGGACTTGCC	8
CYP26B1	Merged-chr2-72108183-2	chr2	72108094	72108273	27.1	Intergenic	266780	cytochrome P450, family 26, subfamily B, polypeptide 1	protein-coding	p53	-	GACTTGTTGGGACTTGCCAC	29
DAD1	Merged-chr14-23006063-2	chr14	23005973	23006153	40.85	Intergenic	52080	defender against cell death 1	protein-coding	ATF3	-	AATGAGTCAG	-36
DAD1	Merged-chr14-23006063-2	chr14	23005973	23006153	40.85	Intergenic	52080	defender against cell death 1	protein-coding	ATF3	-	CGTGAGTCAC	-25
DAD1	Merged-chr14-23006063-2	chr14	23005973	23006153	40.85	Intergenic	52080	defender against cell death 1	protein-coding	ATF3	-	TCTGAGTCAT	22
DAD1	Merged-chr14-23006063-2	chr14	23005973	23006153	40.85	Intergenic	52080	defender against cell death 1	protein-coding	ATF3	+	CTGAGTCATG	14
DAD1	Merged-chr14-23006063-2	chr14	23005973	23006153	40.85	Intergenic	52080	defender against cell death 1	protein-coding	ATF3	+	ATGAGTCAGG	-44
DAD1	Merged-chr14-23006063-2	chr14	23005973	23006153	40.85	Intergenic	52080	defender against cell death 1	protein-coding	p53	+	GAGTCATGCCGAGGCATGTC	16
DAD1	Merged-chr14-23006063-2	chr14	23005973	23006153	40.85	Intergenic	52080	defender against cell death 1	protein-coding	p53	-	GTCATGCCGAGGCATGTCTT	37
DLG2	Merged-chr11-83372914-2	chr11	83372839	83372990	8.45	intron (NM_001206769, intron 12 of 21)	20554	discs, large homolog 2 (Drosophila)	protein-coding	ATF3	-	AATGAATCAT	14
DLG2	Merged-chr11-83372914-2	chr11	83372839	83372990	8.45	intron (NM_001206769, intron 12 of 21)	20554	discs, large homolog 2 (Drosophila)	protein-coding	ATF3	+	ATGAATCATT	6
DLG2	Merged-chr11-83372914-2	chr11	83372839	83372990	8.45	intron (NM_001206769, intron 12 of 21)	20554	discs, large homolog 2 (Drosophila)	protein-coding	p53	+	AACACATGCCCTGACATGTT	34
DLG2	Merged-chr11-83372914-2	chr11	83372839	83372990	8.45	intron (NM_001206769, intron 12 of 21)	20554	discs, large homolog 2 (Drosophila)	protein-coding	p53	-	AACACATGCCCTGACATGTT	53
DMRTA2	Merged-chr1-51069428-2	chr1	51069332	51069525	20.65	intron (NM_007051, intron 8 of 18)	-180309	DMRT-like family A2	protein-coding	ATF3	+	GTGACTAATA	75
DMRTA2	Merged-chr1-51069428-2	chr1	51069332	51069525	20.65	intron (NM_007051, intron 8 of 18)	-180309	DMRT-like family A2	protein-coding	p53	+	CACTTGTCTGGACTAGCCCA	-17
DMRTA2	Merged-chr1-51069428-2	chr1	51069332	51069525	20.65	intron (NM_007051, intron 8 of 18)	-180309	DMRT-like family A2	protein-coding	p53	-	GGCAGGTTGAAGCAAGCTTA	-47
DMRTA2	Merged-chr1-51069428-2	chr1	51069332	51069525	20.65	intron (NM_007051, intron 8 of 18)	-180309	DMRT-like family A2	protein-coding	p53	+	GTGGCAGGTTGAAGCAAGCT	-68
DMRTA2	Merged-chr1-51069428-2	chr1	51069332	51069525	20.65	intron (NM_007051, intron 8 of 18)	-180309	DMRT-like family A2	protein-coding	p53	-	TGCACTTGTCTGGACTAGCC	0
DNMBP	Merged-chr10-101803292-2	chr10	101803214	101803371	52.65	intron (NM_001308, intron 8 of 8)	-33616	dynamin binding protein	protein-coding	ATF3	+	GGTGACTCACAG	-10
DNMBP	Merged-chr10-101803292-2	chr10	101803214	101803371	52.65	intron (NM_001308, intron 8 of 8)	-33616	dynamin binding protein	protein-coding	ATF3	-	GGGTGACTCACA	0
DNMBP	Merged-chr10-101803292-2	chr10	101803214	101803371	52.65	intron (NM_001308, intron 8 of 8)	-33616	dynamin binding protein	protein-coding	p53	-	GTGCCATGCTCAGGCATGCC	21
DNMBP	Merged-chr10-101803292-2	chr10	101803214	101803371	52.65	intron (NM_001308, intron 8 of 8)	-33616	dynamin binding protein	protein-coding	p53	+	GTGCCATGCTCAGGCATGCC	2
FADS1	Merged-chr11-61587810-2	chr11	61587729	61587892	25.5	Intergenic	-3281	fatty acid desaturase 1	protein-coding	ATF3	-	AGTGAGTCAC	26
FADS1	Merged-chr11-61587810-2	chr11	61587729	61587892	25.5	Intergenic	-3281	fatty acid desaturase 1	protein-coding	ATF3	+	GTGAGTCACG	18
FADS1	Merged-chr11-61587810-2	chr11	61587729	61587892	25.5	Intergenic	-3281	fatty acid desaturase 1	protein-coding	p53	-	GTCATGCCTAGTCATGTCTA	0
FADS1	Merged-chr11-61587810-2	chr11	61587729	61587892	25.5	Intergenic	-3281	fatty acid desaturase 1	protein-coding	p53	+	GGGTCATGCCTAGTCATGTC	-21
FAM183A	Merged-chr1-43618695-2	chr1	43618613	43618777	14.55	intron (NM_001101376, intron 3 of 3)	5101	family with sequence similarity 183, member A	protein-coding	ATF3	-	TATGACTCAG	59
FAM183A	Merged-chr1-43618695-2	chr1	43618613	43618777	14.55	intron (NM_001101376, intron 3 of 3)	5101	family with sequence similarity 183, member A	protein-coding	ATF3	+	TATGACTCAGTT	50
FAM183A	Merged-chr1-43618695-2	chr1	43618613	43618777	14.55	intron (NM_001101376, intron 3 of 3)	5101	family with sequence similarity 183, member A	protein-coding	p53	-	CAGACATGCCTGGGCTTGAA	7
FAM183A	Merged-chr1-43618695-2	chr1	43618613	43618777	14.55	intron (NM_001101376, intron 3 of 3)	5101	family with sequence similarity 183, member A	protein-coding	p53	+	CAGACATGCCTGGGCTTGAA	-12
FAM75D1	Merged-chr9-84636303-2	chr9	84636197	84636410	69.45	Intergenic	32616	family with sequence similarity 75, member D1	protein-coding	ATF3	+	CTGACTCACC	-13
FAM75D1	Merged-chr9-84636303-2	chr9	84636197	84636410	69.45	Intergenic	32616	family with sequence similarity 75, member D1	protein-coding	ATF3	-	ACTGACTCAC	-5
FAM75D1	Merged-chr9-84636303-2	chr9	84636197	84636410	69.45	Intergenic	32616	family with sequence similarity 75, member D1	protein-coding	p53	-	GGCTAGCCCAGGCATGTTCT	44
FAM75D1	Merged-chr9-84636303-2	chr9	84636197	84636410	69.45	Intergenic	32616	family with sequence similarity 75, member D1	protein-coding	p53	+	CAGGCTAGCCCAGGCATGTT	23
FBXW7	Merged-chr4-153180337-2	chr4	153180250	153180425	19.5	Intergenic	93773	F-box and WD repeat domain containing 7, E3 ubiquitin protein ligase	protein-coding	ATF3	-	TCTGAGTCAG	67
FBXW7	Merged-chr4-153180337-2	chr4	153180250	153180425	19.5	Intergenic	93773	F-box and WD repeat domain containing 7, E3 ubiquitin protein ligase	protein-coding	ATF3	+	CTGAGTCAGC	59
FBXW7	Merged-chr4-153180337-2	chr4	153180250	153180425	19.5	Intergenic	93773	F-box and WD repeat domain containing 7, E3 ubiquitin protein ligase	protein-coding	p53	+	ACATGCCCGGACTT	-12
FBXW7	Merged-chr4-153180337-2	chr4	153180250	153180425	19.5	Intergenic	93773	F-box and WD repeat domain containing 7, E3 ubiquitin protein ligase	protein-coding	p53	-	TGGACATGCCCGGACTTCAC	4
FOXL1	Merged-chr16-86709956-2	chr16	86709866	86710046	12.85	Intergenic	97841	forkhead box L1	protein-coding	ATF3	+	ATGAATCAGC	52
FOXL1	Merged-chr16-86709956-2	chr16	86709866	86710046	12.85	Intergenic	97841	forkhead box L1	protein-coding	ATF3	+	GTGAATCAGA	4
FOXL1	Merged-chr16-86709956-2	chr16	86709866	86710046	12.85	Intergenic	97841	forkhead box L1	protein-coding	p53	+	GTGTCATGCACTGACATGTC	-19
FOXL1	Merged-chr16-86709956-2	chr16	86709866	86710046	12.85	Intergenic	97841	forkhead box L1	protein-coding	p53	-	GTGTCATGCACTGACATGTC	0
GADD45A	Merged-chr1-68152478-2	chr1	68152394	68152563	56.75	intron (NM_001924, intron 3 of 3)	1618	growth arrest and DNA-damage-inducible, alpha	protein-coding	ATF3	-	CTGTGAGTCAGC	37
GADD45A	Merged-chr1-68152478-2	chr1	68152394	68152563	56.75	intron (NM_001924, intron 3 of 3)	1618	growth arrest and DNA-damage-inducible, alpha	protein-coding	ATF3	+	GTGACTAATT	80
GADD45A	Merged-chr1-68152478-2	chr1	68152394	68152563	56.75	intron (NM_001924, intron 3 of 3)	1618	growth arrest and DNA-damage-inducible, alpha	protein-coding	ATF3	+	GTGAGTCAGC	28
GADD45A	Merged-chr1-68152478-2	chr1	68152394	68152563	56.75	intron (NM_001924, intron 3 of 3)	1618	growth arrest and DNA-damage-inducible, alpha	protein-coding	p53	+	AACATGTCTAAGCATGCTGG	-19
GADD45A	Merged-chr1-68152478-2	chr1	68152394	68152563	56.75	intron (NM_001924, intron 3 of 3)	1618	growth arrest and DNA-damage-inducible, alpha	protein-coding	p53	-	AACATGTCTAAGCATGCTGG	0
GML	Merged-chr8-143897293-2	chr8	143897182	143897404	57.75	Intergenic	-18924	glycosylphosphatidylinositol anchored molecule like protein	protein-coding	ATF3	+	ATGATTCACT	46
GML	Merged-chr8-143897293-2	chr8	143897182	143897404	57.75	Intergenic	-18924	glycosylphosphatidylinositol anchored molecule like protein	protein-coding	ATF3	-	GATGATTCAC	54
GML	Merged-chr8-143897293-2	chr8	143897182	143897404	57.75	Intergenic	-18924	glycosylphosphatidylinositol anchored molecule like protein	protein-coding	p53	-	TTGCCCAGGCATGT	-29
GML	Merged-chr8-143897293-2	chr8	143897182	143897404	57.75	Intergenic	-18924	glycosylphosphatidylinositol anchored molecule like protein	protein-coding	p53	+	AATGCTTGCCCAGGCATGTC	-47
GML	Merged-chr8-143897293-2	chr8	143897182	143897404	57.75	Intergenic	-18924	glycosylphosphatidylinositol anchored molecule like protein	protein-coding	p53	-	GGCATGTCCAGGCTGGTCCC	-16
GML	Merged-chr8-143897293-2	chr8	143897182	143897404	57.75	Intergenic	-18924	glycosylphosphatidylinositol anchored molecule like protein	protein-coding	p53	+	GGCATGTCCAGGCTGGTCCC	-35
HGFAC	Merged-chr4-3438842-2	chr4	3438749	3438935	31.85	intron (NM_198229, intron 17 of 17)	-4884	HGF activator	protein-coding	ATF3	+	GCTGAGTCACAG	34
HGFAC	Merged-chr4-3438842-2	chr4	3438749	3438935	31.85	intron (NM_198229, intron 17 of 17)	-4884	HGF activator	protein-coding	ATF3	-	GCTGAGTCAC	43
HGFAC	Merged-chr4-3438842-2	chr4	3438749	3438935	31.85	intron (NM_198229, intron 17 of 17)	-4884	HGF activator	protein-coding	p53	+	GGCAGGCCCTGGCATGTAGG	-23
HGFAC	Merged-chr4-3438842-2	chr4	3438749	3438935	31.85	intron (NM_198229, intron 17 of 17)	-4884	HGF activator	protein-coding	p53	-	GGCAGGCCCTGGCATGTAGG	-4
KCNC2	Merged-chr12-75571942-2	chr12	75571831	75572053	61.25	intron (NM_139136, intron 2 of 5)	31586	potassium voltage-gated channel, Shaw-related subfamily, member 2	protein-coding	ATF3	+	AGTGAGTCATTG	25
KCNC2	Merged-chr12-75571942-2	chr12	75571831	75572053	61.25	intron (NM_139136, intron 2 of 5)	31586	potassium voltage-gated channel, Shaw-related subfamily, member 2	protein-coding	ATF3	-	AGTGAGTCAT	34
KCNC2	Merged-chr12-75571942-2	chr12	75571831	75572053	61.25	intron (NM_139136, intron 2 of 5)	31586	potassium voltage-gated channel, Shaw-related subfamily, member 2	protein-coding	ATF3	-	TCTGACTCAC	46
KCNC2	Merged-chr12-75571942-2	chr12	75571831	75572053	61.25	intron (NM_139136, intron 2 of 5)	31586	potassium voltage-gated channel, Shaw-related subfamily, member 2	protein-coding	ATF3	+	CTGACTCACA	38
KCNC2	Merged-chr12-75571942-2	chr12	75571831	75572053	61.25	intron (NM_139136, intron 2 of 5)	31586	potassium voltage-gated channel, Shaw-related subfamily, member 2	protein-coding	p53	+	AAGGCATGTCCTGGCATGAA	-40
KCNC2	Merged-chr12-75571942-2	chr12	75571831	75572053	61.25	intron (NM_139136, intron 2 of 5)	31586	potassium voltage-gated channel, Shaw-related subfamily, member 2	protein-coding	p53	-	GGCATGTCCTGGCATGAAAT	-19
KLKP1	Merged-chr19-51400019-2	chr19	51399891	51400148	59.5	promoter-TSS (NR_002948)	-365	kallikrein pseudogene 1	pseudo	ATF3	+	GGTGACTCATAC	54
KLKP1	Merged-chr19-51400019-2	chr19	51399891	51400148	59.5	promoter-TSS (NR_002948)	-365	kallikrein pseudogene 1	pseudo	ATF3	-	GGGTGACTCATA	64
KLKP1	Merged-chr19-51400019-2	chr19	51399891	51400148	59.5	promoter-TSS (NR_002948)	-365	kallikrein pseudogene 1	pseudo	p53	+	AGGGCATGACTAAACATGCA	-82
KLKP1	Merged-chr19-51400019-2	chr19	51399891	51400148	59.5	promoter-TSS (NR_002948)	-365	kallikrein pseudogene 1	pseudo	p53	-	AACATGCAGCTACATGTCAG	-51
KLKP1	Merged-chr19-51400019-2	chr19	51399891	51400148	59.5	promoter-TSS (NR_002948)	-365	kallikrein pseudogene 1	pseudo	p53	+	AACATGCAGCTACATGTCAG	-70
KLKP1	Merged-chr19-51400019-2	chr19	51399891	51400148	59.5	promoter-TSS (NR_002948)	-365	kallikrein pseudogene 1	pseudo	p53	-	GGCATGACTAAACATGCAGC	-61
KRT18P55	Merged-chr17-26609835-2	chr17	26609751	26609919	37.2	intron (NR_028334, intron 2 of 2)	24573	keratin 18 pseudogene 55	pseudo	ATF3	+	ATGACTCAGC	-28
KRT18P55	Merged-chr17-26609835-2	chr17	26609751	26609919	37.2	intron (NR_028334, intron 2 of 2)	24573	keratin 18 pseudogene 55	pseudo	ATF3	-	TCATGACTCAGC	-19
KRT18P55	Merged-chr17-26609835-2	chr17	26609751	26609919	37.2	intron (NR_028334, intron 2 of 2)	24573	keratin 18 pseudogene 55	pseudo	p53	+	CAGGCATGCACCAACATGCC	1
KRT18P55	Merged-chr17-26609835-2	chr17	26609751	26609919	37.2	intron (NR_028334, intron 2 of 2)	24573	keratin 18 pseudogene 55	pseudo	p53	-	CAGGCATGCACCAACATGCC	20
LINC00475	Merged-chr9-94909702-2	chr9	94909599	94909806	64.45	intron (NR_027341, intron 1 of 3)	5953	long intergenic non-protein coding RNA 475	miscRNA	ATF3	-	GATGAGTCAA	19
LINC00475	Merged-chr9-94909702-2	chr9	94909599	94909806	64.45	intron (NR_027341, intron 1 of 3)	5953	long intergenic non-protein coding RNA 475	miscRNA	ATF3	+	ATGAGTCAAA	11
LINC00475	Merged-chr9-94909702-2	chr9	94909599	94909806	64.45	intron (NR_027341, intron 1 of 3)	5953	long intergenic non-protein coding RNA 475	miscRNA	p53	+	CAGACTTGCCTGGGCTTGTT	25
LINC00475	Merged-chr9-94909702-2	chr9	94909599	94909806	64.45	intron (NR_027341, intron 1 of 3)	5953	long intergenic non-protein coding RNA 475	miscRNA	p53	-	TTGCCTGGGCTTGT	43
LINC00589	Merged-chr8-29628124-2	chr8	29628027	29628222	157.45	Intergenic	-22499	long intergenic non-protein coding RNA 589	miscRNA	ATF3	-	AGATGAGTCATA	-39
LINC00589	Merged-chr8-29628124-2	chr8	29628027	29628222	157.45	Intergenic	-22499	long intergenic non-protein coding RNA 589	miscRNA	ATF3	+	GATGAGTCATAT	-49
LINC00589	Merged-chr8-29628124-2	chr8	29628027	29628222	157.45	Intergenic	-22499	long intergenic non-protein coding RNA 589	miscRNA	p53	-	GGGACATGTTGGGACATGCC	36
LINC00589	Merged-chr8-29628124-2	chr8	29628027	29628222	157.45	Intergenic	-22499	long intergenic non-protein coding RNA 589	miscRNA	p53	+	GGGACATGTTGGGACATGCC	17
LOC256021	Merged-chr12-92296839-2	chr12	92296737	92296942	16.1	Intergenic	238650	uncharacterized LOC256021	protein-coding	ATF3	-	CTATGAGTCATT	-19
LOC256021	Merged-chr12-92296839-2	chr12	92296737	92296942	16.1	Intergenic	238650	uncharacterized LOC256021	protein-coding	ATF3	+	ATGAGTCATT	-28
LOC256021	Merged-chr12-92296839-2	chr12	92296737	92296942	16.1	Intergenic	238650	uncharacterized LOC256021	protein-coding	p53	-	AGGGCATGTCCAAACTTGCC	51
LOC256021	Merged-chr12-92296839-2	chr12	92296737	92296942	16.1	Intergenic	238650	uncharacterized LOC256021	protein-coding	p53	-	CAAACTTGCCAGAGCATATT	61
LOC256021	Merged-chr12-92296839-2	chr12	92296737	92296942	16.1	Intergenic	238650	uncharacterized LOC256021	protein-coding	p53	+	AACTTGCCAGAGCATATTCA	44
LOC256021	Merged-chr12-92296839-2	chr12	92296737	92296942	16.1	Intergenic	238650	uncharacterized LOC256021	protein-coding	p53	+	AGGGCATGTCCAAACTTGCC	32
LRRN3	Merged-chr7-110174814-2	chr7	110174711	110174917	7.9	Intergenic	-556248	leucine rich repeat neuronal 3	protein-coding	ATF3	-	GCTGAGTAAC	29
LRRN3	Merged-chr7-110174814-2	chr7	110174711	110174917	7.9	Intergenic	-556248	leucine rich repeat neuronal 3	protein-coding	p53	-	CACAAGCCCGGGCTTGTCAG	-23
LRRN3	Merged-chr7-110174814-2	chr7	110174711	110174917	7.9	Intergenic	-556248	leucine rich repeat neuronal 3	protein-coding	p53	+	ACAAGCCCGGGCTT	-41
LYRM1	Merged-chr16-20877260-2	chr16	20877152	20877368	59.55	intron (NM_173475, intron 1 of 2)	-34297	LYR motif containing 1	protein-coding	ATF3	-	GATTAGTCAT	-38
LYRM1	Merged-chr16-20877260-2	chr16	20877152	20877368	59.55	intron (NM_173475, intron 1 of 2)	-34297	LYR motif containing 1	protein-coding	p53	-	TACATGTCCAAACATGCCCT	30
LYRM1	Merged-chr16-20877260-2	chr16	20877152	20877368	59.55	intron (NM_173475, intron 1 of 2)	-34297	LYR motif containing 1	protein-coding	p53	+	AATACATGTCCAAACATGCC	9
LZTS1-AS1	Merged-chr8-20285715-2	chr8	20285610	20285820	22.25	Intergenic	152431	LZTS1 antisense RNA 1	miscRNA	ATF3	-	TCATGACTCACT	-44
LZTS1-AS1	Merged-chr8-20285715-2	chr8	20285610	20285820	22.25	Intergenic	152431	LZTS1 antisense RNA 1	miscRNA	ATF3	+	ATGACTCACT	-53
LZTS1-AS1	Merged-chr8-20285715-2	chr8	20285610	20285820	22.25	Intergenic	152431	LZTS1 antisense RNA 1	miscRNA	p53	+	TAGGCATGTTTCAACATGCC	20
LZTS1-AS1	Merged-chr8-20285715-2	chr8	20285610	20285820	22.25	Intergenic	152431	LZTS1 antisense RNA 1	miscRNA	p53	-	TAGGCATGTTTCAACATGCC	39
MAMDC2	Merged-chr9-72591345-2	chr9	72591234	72591456	36.85	Intergenic	-67152	MAM domain containing 2	protein-coding	ATF3	-	ACTGATTCAC	3
MAMDC2	Merged-chr9-72591345-2	chr9	72591234	72591456	36.85	Intergenic	-67152	MAM domain containing 2	protein-coding	ATF3	+	CTGATTCACC	-5
MAMDC2	Merged-chr9-72591345-2	chr9	72591234	72591456	36.85	Intergenic	-67152	MAM domain containing 2	protein-coding	p53	+	GGCATGTTCAGACACATCCA	39
MAMDC2	Merged-chr9-72591345-2	chr9	72591234	72591456	36.85	Intergenic	-67152	MAM domain containing 2	protein-coding	p53	-	TGGGCATGTTCAGACACATC	56
MDM2	Merged-chr12-69202700-2	chr12	69202592	69202809	52.55	intron (NM_002392, intron 1 of 10)	729	Mdm2, p53 E3 ubiquitin protein ligase homolog (mouse)	protein-coding	ATF3	+	TTGACTCAGC	-22
MDM2	Merged-chr12-69202700-2	chr12	69202592	69202809	52.55	intron (NM_002392, intron 1 of 10)	729	Mdm2, p53 E3 ubiquitin protein ligase homolog (mouse)	protein-coding	ATF3	-	GTTGACTCAG	-14
MDM2	Merged-chr12-69202700-2	chr12	69202592	69202809	52.55	intron (NM_002392, intron 1 of 10)	729	Mdm2, p53 E3 ubiquitin protein ligase homolog (mouse)	protein-coding	p53	-	GAGTTAAGTCCTGACTTGTC	59
MDM2	Merged-chr12-69202700-2	chr12	69202592	69202809	52.55	intron (NM_002392, intron 1 of 10)	729	Mdm2, p53 E3 ubiquitin protein ligase homolog (mouse)	protein-coding	p53	-	TGGTCAAGTTCAGACACGTT	21
MDM2	Merged-chr12-69202700-2	chr12	69202592	69202809	52.55	intron (NM_002392, intron 1 of 10)	729	Mdm2, p53 E3 ubiquitin protein ligase homolog (mouse)	protein-coding	p53	+	TGGTCAAGTTCAGACACGTT	2
MDM2	Merged-chr12-69202700-2	chr12	69202592	69202809	52.55	intron (NM_002392, intron 1 of 10)	729	Mdm2, p53 E3 ubiquitin protein ligase homolog (mouse)	protein-coding	p53	+	GTTAAGTCCTGACTTGTCTC	42
MIR1915	Merged-chr10-21716900-2	chr10	21716822	21716978	17.6	Intergenic	68670	microRNA 1915	miscRNA	ATF3	-	CATTAGTCAC	94
MIR1915	Merged-chr10-21716900-2	chr10	21716822	21716978	17.6	Intergenic	68670	microRNA 1915	miscRNA	p53	+	GCAAGCCCAGGCTT	-28
MIR1915	Merged-chr10-21716900-2	chr10	21716822	21716978	17.6	Intergenic	68670	microRNA 1915	miscRNA	p53	-	GGCAAGCCCAGGCTTGTTCA	-10
MIR378C	Merged-chr10-132893063-2	chr10	132892949	132893178	29.85	intron (NM_174937, intron 11 of 11)	-132132	microRNA 378c	miscRNA	ATF3	+	ATGAGTCAAA	11
MIR378C	Merged-chr10-132893063-2	chr10	132892949	132893178	29.85	intron (NM_174937, intron 11 of 11)	-132132	microRNA 378c	miscRNA	ATF3	-	GATGAGTCAA	19
MIR378C	Merged-chr10-132893063-2	chr10	132892949	132893178	29.85	intron (NM_174937, intron 11 of 11)	-132132	microRNA 378c	miscRNA	p53	+	CAGACTTGCCTGGGCTTGTT	25
MIR378C	Merged-chr10-132893063-2	chr10	132892949	132893178	29.85	intron (NM_174937, intron 11 of 11)	-132132	microRNA 378c	miscRNA	p53	-	CAGACTTGCCTGGGCTTGTT	44
MIR4427	Merged-chr1-233844339-2	chr1	233844260	233844418	12	Intergenic	84441	microRNA 4427	miscRNA	ATF3	-	GCTGAGTCAG	30
MIR4427	Merged-chr1-233844339-2	chr1	233844260	233844418	12	Intergenic	84441	microRNA 4427	miscRNA	ATF3	+	GCTGAGTCAGGA	21
MIR4427	Merged-chr1-233844339-2	chr1	233844260	233844418	12	Intergenic	84441	microRNA 4427	miscRNA	p53	+	CGGGCATGTTGGCTCATGCC	-21
MIR4427	Merged-chr1-233844339-2	chr1	233844260	233844418	12	Intergenic	84441	microRNA 4427	miscRNA	p53	-	GGCATGTTGGCTCATGCCTG	0
MIR4427	Merged-chr1-233844339-2	chr1	233844260	233844418	12	Intergenic	84441	microRNA 4427	miscRNA	p53	-	CTGGCCGGGCATGT	-13
MIR4774	Merged-chr2-169440460-2	chr2	169440379	169440541	20.3	TTS (NR_039933)	1007	microRNA 4774	miscRNA	ATF3	-	CCTTAGTCAT	44
MIR4774	Merged-chr2-169440460-2	chr2	169440379	169440541	20.3	TTS (NR_039933)	1007	microRNA 4774	miscRNA	p53	+	GACATGTACTGACATGTACT	-13
MIR4774	Merged-chr2-169440460-2	chr2	169440379	169440541	20.3	TTS (NR_039933)	1007	microRNA 4774	miscRNA	p53	-	CTGACATGTACTGACATGTA	4
MIR617	Merged-chr12-81172042-2	chr12	81171958	81172126	10.75	Intergenic	54366	microRNA 617	miscRNA	ATF3	-	GCTGAGTCAC	39
MIR617	Merged-chr12-81172042-2	chr12	81171958	81172126	10.75	Intergenic	54366	microRNA 617	miscRNA	ATF3	+	CTGAGTCACT	31
MIR617	Merged-chr12-81172042-2	chr12	81171958	81172126	10.75	Intergenic	54366	microRNA 617	miscRNA	p53	-	AACAAGCCCAAACTAGCCTA	1
MIR617	Merged-chr12-81172042-2	chr12	81171958	81172126	10.75	Intergenic	54366	microRNA 617	miscRNA	p53	+	AACAAGCCCAAACTAGCCTA	-18
MKLN1	Merged-chr7-130873258-2	chr7	130873144	130873373	22.25	intron (NM_001145354, intron 2 of 18)	78403	muskelin 1, intracellular mediator containing kelch motifs	protein-coding	ATF3	+	ATGTCTCATC	4
MKLN1	Merged-chr7-130873258-2	chr7	130873144	130873373	22.25	intron (NM_001145354, intron 2 of 18)	78403	muskelin 1, intracellular mediator containing kelch motifs	protein-coding	ATF3	-	GATGTCTCAT	12
MKLN1	Merged-chr7-130873258-2	chr7	130873144	130873373	22.25	intron (NM_001145354, intron 2 of 18)	78403	muskelin 1, intracellular mediator containing kelch motifs	protein-coding	p53	+	CCGGCTAGCCTGGACTTGTT	20
NTRK2	Merged-chr9-87467001-2	chr9	87466918	87467084	24.55	intron (NM_001018064, intron 14 of 19)	182375	neurotrophic tyrosine kinase, receptor, type 2	protein-coding	ATF3	-	CGTGAGTCAT	13
NTRK2	Merged-chr9-87467001-2	chr9	87466918	87467084	24.55	intron (NM_001018064, intron 14 of 19)	182375	neurotrophic tyrosine kinase, receptor, type 2	protein-coding	ATF3	+	CGTGAGTCATTG	4
NTRK2	Merged-chr9-87467001-2	chr9	87466918	87467084	24.55	intron (NM_001018064, intron 14 of 19)	182375	neurotrophic tyrosine kinase, receptor, type 2	protein-coding	p53	+	TGGACAGGTCTGGGCAAGTC	-24
NTRK2	Merged-chr9-87467001-2	chr9	87466918	87467084	24.55	intron (NM_001018064, intron 14 of 19)	182375	neurotrophic tyrosine kinase, receptor, type 2	protein-coding	p53	-	GACAGGTCTGGGCAAGTCAG	-3
OSBPL3	Merged-chr7-25011053-2	chr7	25010941	25011166	25.8	intron (NM_145320, intron 1 of 21)	8707	oxysterol binding protein-like 3	protein-coding	ATF3	+	ATGACACATC	38
OSBPL3	Merged-chr7-25011053-2	chr7	25010941	25011166	25.8	intron (NM_145320, intron 1 of 21)	8707	oxysterol binding protein-like 3	protein-coding	p53	+	GCAAGCCCGGGCAC	-34
PEX5L	Merged-chr3-179687496-2	chr3	179687419	179687573	14.4	intron (NM_001256750, intron 1 of 14)	4512	peroxisomal biogenesis factor 5-like	protein-coding	ATF3	+	GCTGAGTCACTG	29
PEX5L	Merged-chr3-179687496-2	chr3	179687419	179687573	14.4	intron (NM_001256750, intron 1 of 14)	4512	peroxisomal biogenesis factor 5-like	protein-coding	ATF3	-	GCTGAGTCAC	38
PEX5L	Merged-chr3-179687496-2	chr3	179687419	179687573	14.4	intron (NM_001256750, intron 1 of 14)	4512	peroxisomal biogenesis factor 5-like	protein-coding	p53	-	GAAACATGTTTTGACATGAA	16
PEX5L	Merged-chr3-179687496-2	chr3	179687419	179687573	14.4	intron (NM_001256750, intron 1 of 14)	4512	peroxisomal biogenesis factor 5-like	protein-coding	p53	+	AACATGTTTTGACATGAATA	-1
PI4K2A	Merged-chr10-99411698-2	chr10	99411606	99411791	29.5	intron (NM_018425, intron 2 of 8)	11255	phosphatidylinositol 4-kinase type 2 alpha	protein-coding	ATF3	-	GCTGAGTCAT	77
PI4K2A	Merged-chr10-99411698-2	chr10	99411606	99411791	29.5	intron (NM_018425, intron 2 of 8)	11255	phosphatidylinositol 4-kinase type 2 alpha	protein-coding	ATF3	+	GCTGAGTCATCT	68
PI4K2A	Merged-chr10-99411698-2	chr10	99411606	99411791	29.5	intron (NM_018425, intron 2 of 8)	11255	phosphatidylinositol 4-kinase type 2 alpha	protein-coding	p53	+	AACATGTCCGGACACATCAT	-22
PI4K2A	Merged-chr10-99411698-2	chr10	99411606	99411791	29.5	intron (NM_018425, intron 2 of 8)	11255	phosphatidylinositol 4-kinase type 2 alpha	protein-coding	p53	-	TGAACATGTCCGGACACATC	-5
PIGC	Merged-chr1-172445513-2	chr1	172445434	172445592	15.2	Intergenic	-32283	phosphatidylinositol glycan anchor biosynthesis, class C	protein-coding	ATF3	-	AATGTGTCAT	-1
PIGC	Merged-chr1-172445513-2	chr1	172445434	172445592	15.2	Intergenic	-32283	phosphatidylinositol glycan anchor biosynthesis, class C	protein-coding	p53	+	GAGACACGTCCTGGCATGAA	35
PIGC	Merged-chr1-172445513-2	chr1	172445434	172445592	15.2	Intergenic	-32283	phosphatidylinositol glycan anchor biosynthesis, class C	protein-coding	p53	-	GAGACACGTCCTGGCATGAA	54
PLXNB1	Merged-chr3-48474112-2	chr3	48474030	48474195	11.5	exon (NM_024661, exon 4 of 4)	-2652	plexin B1	protein-coding	ATF3	+	ATGACTAAGC	15
PLXNB1	Merged-chr3-48474112-2	chr3	48474030	48474195	11.5	exon (NM_024661, exon 4 of 4)	-2652	plexin B1	protein-coding	p53	-	TAGACATGAATGGACTTGCC	10
PLXNB1	Merged-chr3-48474112-2	chr3	48474030	48474195	11.5	exon (NM_024661, exon 4 of 4)	-2652	plexin B1	protein-coding	p53	+	GACATGAATGGACTTGCCTG	-7
PLXNB1	Merged-chr3-48474112-2	chr3	48474030	48474195	11.5	exon (NM_024661, exon 4 of 4)	-2652	plexin B1	protein-coding	p53	-	GACATGAATGGACTTGCCTG	12
PSTPIP2	Merged-chr18-43649665-2	chr18	43649575	43649756	17.5	intron (NM_024430, intron 1 of 14)	2585	proline-serine-threonine phosphatase interacting protein 2	protein-coding	ATF3	+	TTGACTCATA	-14
PSTPIP2	Merged-chr18-43649665-2	chr18	43649575	43649756	17.5	intron (NM_024430, intron 1 of 14)	2585	proline-serine-threonine phosphatase interacting protein 2	protein-coding	ATF3	-	ATTGACTCAT	-6
PSTPIP2	Merged-chr18-43649665-2	chr18	43649575	43649756	17.5	intron (NM_024430, intron 1 of 14)	2585	proline-serine-threonine phosphatase interacting protein 2	protein-coding	p53	-	GGAACATGTACAAACACGTT	23
PSTPIP2	Merged-chr18-43649665-2	chr18	43649575	43649756	17.5	intron (NM_024430, intron 1 of 14)	2585	proline-serine-threonine phosphatase interacting protein 2	protein-coding	p53	+	GGAACATGTACAAACACGTT	4
PTPN14	Merged-chr1-214612998-2	chr1	214612907	214613090	79.15	intron (NM_005401, intron 3 of 18)	112026	protein tyrosine phosphatase, non-receptor type 14	protein-coding	ATF3	-	TTTGAGTCAC	57
PTPN14	Merged-chr1-214612998-2	chr1	214612907	214613090	79.15	intron (NM_005401, intron 3 of 18)	112026	protein tyrosine phosphatase, non-receptor type 14	protein-coding	p53	-	AACATGTTGCAACATGTCCC	-8
PTPN14	Merged-chr1-214612998-2	chr1	214612907	214613090	79.15	intron (NM_005401, intron 3 of 18)	112026	protein tyrosine phosphatase, non-receptor type 14	protein-coding	p53	+	AACATGTTGCAACATGTCCC	-27
PVRL1	Merged-chr11-119567280-2	chr11	119567196	119567364	13.95	intron (NM_203285, intron 1 of 7)	32155	poliovirus receptor-related 1 (herpesvirus entry mediator C)	protein-coding	ATF3	+	GGTGAGTCAGGG	32
PVRL1	Merged-chr11-119567280-2	chr11	119567196	119567364	13.95	intron (NM_203285, intron 1 of 7)	32155	poliovirus receptor-related 1 (herpesvirus entry mediator C)	protein-coding	ATF3	-	GGTGAGTCAG	41
PVRL1	Merged-chr11-119567280-2	chr11	119567196	119567364	13.95	intron (NM_203285, intron 1 of 7)	32155	poliovirus receptor-related 1 (herpesvirus entry mediator C)	protein-coding	p53	-	GCCCTGTCCTGACATGTCCC	1
PVRL1	Merged-chr11-119567280-2	chr11	119567196	119567364	13.95	intron (NM_203285, intron 1 of 7)	32155	poliovirus receptor-related 1 (herpesvirus entry mediator C)	protein-coding	p53	+	GCCCTGTCCTGACATGTCCC	-18
SOWAHB	Merged-chr4-77703262-2	chr4	77703177	77703348	59.75	3' UTR (NM_020859, exon 11 of 11)	115740	sosondowah ankyrin repeat domain family member B	protein-coding	ATF3	-	GTTGACTCAG	11
SOWAHB	Merged-chr4-77703262-2	chr4	77703177	77703348	59.75	3' UTR (NM_020859, exon 11 of 11)	115740	sosondowah ankyrin repeat domain family member B	protein-coding	ATF3	+	TTGACTCAGC	3
SOWAHB	Merged-chr4-77703262-2	chr4	77703177	77703348	59.75	3' UTR (NM_020859, exon 11 of 11)	115740	sosondowah ankyrin repeat domain family member B	protein-coding	p53	+	GGCATGTCACTACATGTTGG	-17
SOWAHB	Merged-chr4-77703262-2	chr4	77703177	77703348	59.75	3' UTR (NM_020859, exon 11 of 11)	115740	sosondowah ankyrin repeat domain family member B	protein-coding	p53	-	TGGGCATGTCACTACATGTT	0
SOX2	Merged-chr3-181692180-2	chr3	181692087	181692273	21.7	Intergenic	262468	SRY (sex determining region Y)-box 2	protein-coding	ATF3	-	TCATGAGTCAGC	-8
SOX2	Merged-chr3-181692180-2	chr3	181692087	181692273	21.7	Intergenic	262468	SRY (sex determining region Y)-box 2	protein-coding	ATF3	+	ATGAGTCAGC	-17
SOX2	Merged-chr3-181692180-2	chr3	181692087	181692273	21.7	Intergenic	262468	SRY (sex determining region Y)-box 2	protein-coding	ATF3	+	TCTGACTCATTC	6
SOX2	Merged-chr3-181692180-2	chr3	181692087	181692273	21.7	Intergenic	262468	SRY (sex determining region Y)-box 2	protein-coding	ATF3	-	TCTGACTCAT	15
SOX2	Merged-chr3-181692180-2	chr3	181692087	181692273	21.7	Intergenic	262468	SRY (sex determining region Y)-box 2	protein-coding	p53	+	TGGTCATGTCAGGGCTTGAT	24
SOX2	Merged-chr3-181692180-2	chr3	181692087	181692273	21.7	Intergenic	262468	SRY (sex determining region Y)-box 2	protein-coding	p53	-	TGGTCATGTCAGGGCTTGAT	43
TKT	Merged-chr3-53304138-2	chr3	53304033	53304244	14.6	Intergenic	-14008	transketolase	protein-coding	ATF3	+	TCTGACTCACCC	7
TKT	Merged-chr3-53304138-2	chr3	53304033	53304244	14.6	Intergenic	-14008	transketolase	protein-coding	ATF3	-	TCTGACTCAC	16
TKT	Merged-chr3-53304138-2	chr3	53304033	53304244	14.6	Intergenic	-14008	transketolase	protein-coding	p53	-	GACATGACCCTGCTTGTCCC	-29
TKT	Merged-chr3-53304138-2	chr3	53304033	53304244	14.6	Intergenic	-14008	transketolase	protein-coding	p53	+	GACATGACCCTGCTTGTCCC	-48
TLR3	Merged-chr4-186988368-2	chr4	186988255	186988481	13.3	Intergenic	-1941	toll-like receptor 3	protein-coding	ATF3	-	CATGACTCAA	-56
TLR3	Merged-chr4-186988368-2	chr4	186988255	186988481	13.3	Intergenic	-1941	toll-like receptor 3	protein-coding	ATF3	+	ATGACTCAAT	-64
TLR3	Merged-chr4-186988368-2	chr4	186988255	186988481	13.3	Intergenic	-1941	toll-like receptor 3	protein-coding	p53	-	TAGGCATGCACCAACATGCC	30
TMOD3	Merged-chr15-52156867-2	chr15	52156772	52156962	41.05	intron (NM_014547, intron 2 of 9)	35042	tropomodulin 3 (ubiquitous)	protein-coding	ATF3	-	GGTGAGTCAG	3
TMOD3	Merged-chr15-52156867-2	chr15	52156772	52156962	41.05	intron (NM_014547, intron 2 of 9)	35042	tropomodulin 3 (ubiquitous)	protein-coding	ATF3	+	GTGAGTCAGG	-5
TMOD3	Merged-chr15-52156867-2	chr15	52156772	52156962	41.05	intron (NM_014547, intron 2 of 9)	35042	tropomodulin 3 (ubiquitous)	protein-coding	p53	-	GGCAAGTTTGAACAAGTTTA	27
TMOD3	Merged-chr15-52156867-2	chr15	52156772	52156962	41.05	intron (NM_014547, intron 2 of 9)	35042	tropomodulin 3 (ubiquitous)	protein-coding	p53	+	TAGGCAAGTTTGAACAAGTT	6
TNFAIP3	Merged-chr6-138134664-2	chr6	138134588	138134741	17.9	Intergenic	-53661	tumor necrosis factor, alpha-induced protein 3	protein-coding	ATF3	+	CTGAGTCACC	-69
TNFAIP3	Merged-chr6-138134664-2	chr6	138134588	138134741	17.9	Intergenic	-53661	tumor necrosis factor, alpha-induced protein 3	protein-coding	ATF3	-	ACCTGAGTCACC	-60
TNFAIP3	Merged-chr6-138134664-2	chr6	138134588	138134741	17.9	Intergenic	-53661	tumor necrosis factor, alpha-induced protein 3	protein-coding	p53	-	TGAGCAGGTTTAGGCATGTT	14
TNFAIP3	Merged-chr6-138134664-2	chr6	138134588	138134741	17.9	Intergenic	-53661	tumor necrosis factor, alpha-induced protein 3	protein-coding	p53	+	AGCAGGTTTAGGCATGTTCT	-3
TONSL	Merged-chr8-145673821-2	chr8	145673711	145673931	21.25	Intergenic	-4009	tonsoku-like, DNA repair protein	protein-coding	ATF3	+	TTGAGTCAGT	-1
TONSL	Merged-chr8-145673821-2	chr8	145673711	145673931	21.25	Intergenic	-4009	tonsoku-like, DNA repair protein	protein-coding	ATF3	-	GTTGAGTCAG	7
TONSL	Merged-chr8-145673821-2	chr8	145673711	145673931	21.25	Intergenic	-4009	tonsoku-like, DNA repair protein	protein-coding	p53	-	GACATGCTGGGGCCTGTCCC	-6
TONSL	Merged-chr8-145673821-2	chr8	145673711	145673931	21.25	Intergenic	-4009	tonsoku-like, DNA repair protein	protein-coding	p53	+	GACATGCTGGGGCCTGTCCC	-25
WNK1	Merged-chr12-957117-2	chr12	957029	957205	22.85	intron (NM_014823, intron 4 of 25)	95028	WNK lysine deficient protein kinase 1	protein-coding	ATF3	+	CCTGACTCAGCC	-34
WNK1	Merged-chr12-957117-2	chr12	957029	957205	22.85	intron (NM_014823, intron 4 of 25)	95028	WNK lysine deficient protein kinase 1	protein-coding	ATF3	-	CCTGACTCAG	-25
WNK1	Merged-chr12-957117-2	chr12	957029	957205	22.85	intron (NM_014823, intron 4 of 25)	95028	WNK lysine deficient protein kinase 1	protein-coding	p53	+	GGCATGTGCCAACATGCCCA	-1
WNK1	Merged-chr12-957117-2	chr12	957029	957205	22.85	intron (NM_014823, intron 4 of 25)	95028	WNK lysine deficient protein kinase 1	protein-coding	p53	-	CAGGCATGTGCCAACATGCC	16
